# Supplementary material for: Inter- and Intra-Individual Variability of Personal Health Risk of Combined Particle and Gaseous Pollutants across Selected Urban Microenvironments
Source: Int J Environ Res Public Health. 2022 Jan 5;19(1):565. doi: 10.3390/ijerph19010565 (PMC8744794; doi:10.3390/ijerph19010565)
Supplement: Supplementary file 1 [file ijerph-19-00565-s001.zip]

Archive with 1 entries (1 files):
- ijerph-1488061-supplementary.pdf
